# Supplementary material for: Resolved magnetohydrodynamic wave lensing in the solar corona
Source: Nat Commun. 2024 Apr 16;15:3281. doi: 10.1038/s41467-024-46846-z (PMC11021502; doi:10.1038/s41467-024-46846-z)
Supplement: Supplementary file 2 — Supplementary Movies [file 41467_2024_46846_MOESM2_ESM.zip]

Archive with 6 entries (6 files):
- Supplementary Movie_1.mp4
- __MACOSX/._Supplementary Movie_1.mp4
- Supplementary_Movie_2.mp4
- __MACOSX/._Supplementary_Movie_2.mp4
- Supplementary_Movie_3.mp4
- __MACOSX/._Supplementary_Movie_3.mp4
