# Supplementary material for: Resolved magnetohydrodynamic wave lensing in the solar corona
Source: Nat Commun. 2024 Apr 16;15:3281. doi: 10.1038/s41467-024-46846-z (PMC11021502; doi:10.1038/s41467-024-46846-z)
Supplement: Supplementary file 3 — Source Data [file 41467_2024_46846_MOESM3_ESM.zip]

Archive with 101 entries (90 files):
- resupply source data/
- __MACOSX/._resupply source data
- __MACOSX/resupply source data/._list of change.docx
- resupply source data/source data/
- __MACOSX/resupply source data/._source data
- resupply source data/Supplementary information.docx
- __MACOSX/resupply source data/._Supplementary information.docx
- resupply source data/source data/fig8/
- __MACOSX/resupply source data/source data/._fig8
- resupply source data/source data/fig1/
- __MACOSX/resupply source data/source data/._fig1
- resupply source data/source data/fig6/
- __MACOSX/resupply source data/source data/._fig6
- resupply source data/source data/fig7/
- __MACOSX/resupply source data/source data/._fig7
- resupply source data/source data/fig9/
- __MACOSX/resupply source data/source data/._fig9
- resupply source data/source data/fig5/
- __MACOSX/resupply source data/source data/._fig5
- resupply source data/source data/fig2/
- __MACOSX/resupply source data/source data/._fig2
- resupply source data/source data/fig3/
- __MACOSX/resupply source data/source data/._fig3
- resupply source data/source data/fig4/
- __MACOSX/resupply source data/source data/._fig4
- resupply source data/source data/fig8/b_H.fits
- __MACOSX/resupply source data/source data/fig8/._b_H.fits
- resupply source data/source data/fig8/fig8_description.txt
- __MACOSX/resupply source data/source data/fig8/._fig8_description.txt
- resupply source data/source data/fig8/a_H.fits
- __MACOSX/resupply source data/source data/fig8/._a_H.fits
- resupply source data/source data/fig1/AIA20110224_073019_0193.fits
- __MACOSX/resupply source data/source data/fig1/._AIA20110224_073019_0193.fits
- resupply source data/source data/fig1/rdiff_sub_AIA20110224_073643_0193.fits
- __MACOSX/resupply source data/source data/fig1/._rdiff_sub_AIA20110224_073643_0193.fits
- resupply source data/source data/fig1/STEREO_B_EUVI_195_20110224_073030_2048.fits
- __MACOSX/resupply source data/source data/fig1/._STEREO_B_EUVI_195_20110224_073030_2048.fits
- resupply source data/source data/fig1/fig1_description.txt
- __MACOSX/resupply source data/source data/fig1/._fig1_description.txt
- resupply source data/source data/fig1/rdiff_sub_AIA20110224_073155_0193.fits
- __MACOSX/resupply source data/source data/fig1/._rdiff_sub_AIA20110224_073155_0193.fits
- resupply source data/source data/fig1/rdiff_sub_AIA20110224_074619_0193.fits
- __MACOSX/resupply source data/source data/fig1/._rdiff_sub_AIA20110224_074619_0193.fits
- resupply source data/source data/fig6/slice1.sav
- __MACOSX/resupply source data/source data/fig6/._slice1.sav
- resupply source data/source data/fig6/slice2.sav
- __MACOSX/resupply source data/source data/fig6/._slice2.sav
- resupply source data/source data/fig6/fig6_description.txt
- __MACOSX/resupply source data/source data/fig6/._fig6_description.txt
- resupply source data/source data/fig6/amp_slice2.txt
- __MACOSX/resupply source data/source data/fig6/._amp_slice2.txt
- resupply source data/source data/fig6/amp_slice1.txt
- __MACOSX/resupply source data/source data/fig6/._amp_slice1.txt
- resupply source data/source data/fig6/slice.sav
- __MACOSX/resupply source data/source data/fig6/._slice.sav
- resupply source data/source data/fig6/amp_slice.txt
- __MACOSX/resupply source data/source data/fig6/._amp_slice.txt
- resupply source data/source data/fig7/fig7_description.txt
- __MACOSX/resupply source data/source data/fig7/._fig7_description.txt
- resupply source data/source data/fig7/b_H.fits
- __MACOSX/resupply source data/source data/fig7/._b_H.fits
- resupply source data/source data/fig7/d_H.fits
- __MACOSX/resupply source data/source data/fig7/._d_H.fits
- resupply source data/source data/fig7/c_H.fits
- __MACOSX/resupply source data/source data/fig7/._c_H.fits
- resupply source data/source data/fig7/a_H.fits
- __MACOSX/resupply source data/source data/fig7/._a_H.fits
- resupply source data/source data/fig9/b_H.fits
- __MACOSX/resupply source data/source data/fig9/._b_H.fits
- resupply source data/source data/fig9/fig9_description.txt
- __MACOSX/resupply source data/source data/fig9/._fig9_description.txt
- resupply source data/source data/fig9/a_H.fits
- __MACOSX/resupply source data/source data/fig9/._a_H.fits
- resupply source data/source data/fig5/cH.fits
- __MACOSX/resupply source data/source data/fig5/._cH.fits
- resupply source data/source data/fig5/aH.fits
- __MACOSX/resupply source data/source data/fig5/._aH.fits
- resupply source data/source data/fig5/bH.fits
- __MACOSX/resupply source data/source data/fig5/._bH.fits
- resupply source data/source data/fig5/dH.fits
- __MACOSX/resupply source data/source data/fig5/._dH.fits
- resupply source data/source data/fig5/fig5_description.txt
- __MACOSX/resupply source data/source data/fig5/._fig5_description.txt
- resupply source data/source data/fig2/slice1.txt
- __MACOSX/resupply source data/source data/fig2/._slice1.txt
- resupply source data/source data/fig2/slice2.txt
- __MACOSX/resupply source data/source data/fig2/._slice2.txt
- resupply source data/source data/fig2/slice3.txt
- __MACOSX/resupply source data/source data/fig2/._slice3.txt
- resupply source data/source data/fig3/fig3_description.txt
- __MACOSX/resupply source data/source data/fig3/._fig3_description.txt
- resupply source data/source data/fig3/H.fits
- __MACOSX/resupply source data/source data/fig3/._H.fits
- resupply source data/source data/fig4/fig4_description.txt
- __MACOSX/resupply source data/source data/fig4/._fig4_description.txt
- resupply source data/source data/fig4/am1.sav
- __MACOSX/resupply source data/source data/fig4/._am1.sav
- resupply source data/source data/fig4/am2.sav
- __MACOSX/resupply source data/source data/fig4/._am2.sav
- resupply source data/source data/fig4/am3.sav
- __MACOSX/resupply source data/source data/fig4/._am3.sav
