# Supplementary material for: Resolved magnetohydrodynamic wave lensing in the solar corona
Source: Nat Commun. 2024 Apr 16;15:3281. doi: 10.1038/s41467-024-46846-z (PMC11021502; doi:10.1038/s41467-024-46846-z)
Supplement: Supplementary file 3 — Source Data [file 41467_2024_46846_MOESM3_ESM.zip › resupply source data/source data/fig1/fig1_description.txt]

This file include the source of fig1.

The file 'STEREO_B_EUVI_195_20110224_073030_2048.fits' corresponds to the fig1 panel (a).
The file 'AIA20110224_073019_0193.fits' correspond to the fig1 panels (b) and (c).
The files 'rdiff_sub....fits' correspond to the fig1 panels (d)-(f).
