# Supplementary material for: Resolved magnetohydrodynamic wave lensing in the solar corona
Source: Nat Commun. 2024 Apr 16;15:3281. doi: 10.1038/s41467-024-46846-z (PMC11021502; doi:10.1038/s41467-024-46846-z)
Supplement: Supplementary file 3 — Source Data [file 41467_2024_46846_MOESM3_ESM.zip › resupply source data/source data/fig6/fig6_description.txt]

The 'slice4.sav','slice5.sav'  and  'slice6.sav' are the source data 
of panels a, b  and c of fig6, respectively.

The 'amp_slice4.txt', 'amp_slice5.txt' and 'amp_slice6.txt' are the source data

of panel d of fig6.
