# Supplementary material for: Resolved magnetohydrodynamic wave lensing in the solar corona
Source: Nat Commun. 2024 Apr 16;15:3281. doi: 10.1038/s41467-024-46846-z (PMC11021502; doi:10.1038/s41467-024-46846-z)
Supplement: Supplementary file 3 — Source Data [file 41467_2024_46846_MOESM3_ESM.zip › resupply source data/source data/fig6/amp_slice2.txt]

2.320346706397369285e+00
2.339706674722484614e+00
2.378379157254741472e+00
2.470997919528115538e+00
2.614756556471702353e+00
2.766252117079165185e+00
2.940068237812501817e+00
3.106972542815995553e+00
3.295726429480498876e+00
3.502430785195520979e+00
3.589960870569395723e+00
3.647438620549712684e+00
3.632384735637180118e+00
3.516002739245800424e+00
3.339723207595147958e+00
3.210232257790403665e+00
3.100591422717427381e+00
3.047755035075122354e+00
2.966903449368979206e+00
2.872120786641557899e+00
2.809041223340532856e+00
2.721703249761189713e+00
2.676505468797059528e+00
2.579866889354438086e+00
2.549097411081918008e+00
2.476054090731363733e+00
2.449647073023482502e+00
2.380370790926413349e+00
2.360991881882857246e+00
2.293834628147262578e+00
2.279705415919250022e+00
2.220517903446812547e+00
2.205244377330212835e+00
2.146605788277466509e+00
2.136116006754815277e+00
2.083154722391955982e+00
2.070754278379079327e+00
2.026123546662917718e+00
2.004383990355447676e+00
1.976365370922487985e+00
1.949005795891823212e+00
1.923917688122606773e+00
1.874073905197054968e+00
1.877717256895687692e+00
1.829466898225110327e+00
1.837846793551793922e+00
1.789344862112472567e+00
1.800057535954812105e+00
1.741900862859191434e+00
1.751337721823897686e+00
1.685681491793075581e+00
1.716291354024945370e+00
1.625827415669577336e+00
1.673287432970580024e+00
1.571979777818014234e+00
1.615130485102211910e+00
1.522432184180152248e+00
1.542237848703906122e+00
1.493561688019159339e+00
1.487256532786842556e+00
1.450207981684567216e+00
1.471446624329512343e+00
1.419560516968170205e+00
1.452742216244647500e+00
1.393889314068758267e+00
1.412910819711058918e+00
1.363776464136323474e+00
1.393846852553153992e+00
1.330498192617957987e+00
1.371089928185632356e+00
1.302591476066086162e+00
1.337657415706467789e+00
1.270326037414545306e+00
1.292599898886244381e+00
1.237238201014627448e+00
1.274010487250375023e+00
1.205032963121011935e+00
1.225229156235046801e+00
1.175485905067846337e+00
1.163820992023869794e+00
1.153169989535643092e+00
1.155022924625356939e+00
1.125370121413019175e+00
1.147028775955919677e+00
1.095481908148556283e+00
1.116462660410876495e+00
1.081606770545709528e+00
1.106799778992717531e+00
1.062306326018475078e+00
1.092815102219682810e+00
1.040509609072776120e+00
1.072257149013202460e+00
1.020212323788465936e+00
1.043300757101890630e+00
9.983345301488164569e-01
1.027690216633815323e+00
9.752797582687940947e-01
9.962076207383335769e-01
9.587873039586670698e-01
9.561436692597948817e-01
9.369186945482671502e-01
9.286267124852578547e-01
9.168756468866059439e-01
9.059769823660105414e-01
8.960434890349702197e-01
9.016643999168424406e-01
8.820920314982203525e-01
8.971489785333788269e-01
8.608153141280830978e-01
8.886345764079930376e-01
8.492445817665843499e-01
8.694921845889742595e-01
8.376711803704696147e-01
8.599460011628300427e-01
8.224406970870155043e-01
8.456425584138778095e-01
8.091235509917168445e-01
8.313162982847485116e-01
7.967947186935071535e-01
8.146779140459707858e-01
7.875086037510224957e-01
7.926861216963403400e-01
7.807848535841133142e-01
7.729959629736803395e-01
7.737303616856888722e-01
7.671530791954251915e-01
7.667352051183070616e-01
7.581672187586036005e-01
7.587441854033030175e-01
7.484616200094644789e-01
7.520568772489450993e-01
7.439083235972386854e-01
7.452734818226564029e-01
7.346276515749939895e-01
7.380066191032059741e-01
7.271750953915244731e-01
7.315361734755666534e-01
7.212944553390020497e-01
7.246781537048080368e-01
7.140795350548873044e-01
7.183545617720207277e-01
7.084202047005598857e-01
7.117778847146519761e-01
7.015253651611691454e-01
7.048465440807384352e-01
6.961063402057530158e-01
6.993719170939439733e-01
6.894749233005094124e-01
6.926989870035216157e-01
6.842721221436508516e-01
6.874348385950512785e-01
6.787662558701877957e-01
6.810023043442080537e-01
6.728885795211381193e-01
6.741713618022429078e-01
6.675853376428457775e-01
6.697347406767968359e-01
6.621267134270620858e-01
6.631156189433730086e-01
6.568144720274270432e-01
6.588611182272523514e-01
6.515495076241628603e-01
6.524294230242319026e-01
6.464260596801956194e-01
6.456778790480999231e-01
6.413568519274905899e-01
6.421106548026260796e-01
6.364694153599733673e-01
6.355323195888240573e-01
6.315104599612590963e-01
6.348348162677946993e-01
6.628889457617145320e-01
6.844046577714881785e-01
7.160663238481658199e-01
7.426467850950470018e-01
7.674349199545789091e-01
7.757064544349606683e-01
7.064439621655063117e-01
6.221919217286765447e-01
4.680755167085485224e-01
5.018714844138661979e-01
4.389593367501662402e-01
4.259123707985829066e-01
4.261716203120859969e-01
4.233042814776019624e-01
4.125458424034584293e-01
4.087296062767667992e-01
4.069905876557929347e-01
4.039905539295844950e-01
3.980026113245238029e-01
3.952790240080066853e-01
3.944174333758643236e-01
3.921789510690658620e-01
3.875440682140935400e-01
3.829922910804810510e-01
3.829215077418875457e-01
3.816091812617156132e-01
3.780616119147450771e-01
3.727120520363301770e-01
3.723173527079586820e-01
3.718128271763818660e-01
3.694139688025950274e-01
3.648814037623129836e-01
3.624174194028573770e-01
3.626375703190580224e-01
3.613716054866265570e-01
3.576484778729611680e-01
3.533736076132395487e-01
3.540531168133094764e-01
3.538045645386425075e-01
3.508552262274819422e-01
3.464007489182480137e-01
3.459718532766659083e-01
3.466243374732531635e-01
3.444194511025464589e-01
3.406287604901629962e-01
3.385449645179681721e-01
3.397309985088199924e-01
3.382274827817085550e-01
3.351110067407992443e-01
3.316689292393530386e-01
3.323303508277898888e-01
3.322719538206743151e-01
3.298507058275527704e-01
3.258135200790470698e-01
3.260256689994588397e-01
3.265362695149724437e-01
3.249025067579677795e-01
3.241616652875066174e-01
3.202739229696867640e-01
3.205469640181528579e-01
3.198202062484668540e-01
3.169164718208151155e-01
3.146885153611903574e-01
3.151989733961512163e-01
3.149950903950097802e-01
3.127008405588771467e-01
3.095208367649948111e-01
3.101048531942909303e-01
3.101533563791920578e-01
3.093734169785867794e-01
3.047772694943591265e-01
3.052890893918765447e-01
3.055225258913118469e-01
3.050275802686628901e-01
3.031099499075903259e-01
3.007719648646203225e-01
3.011204623931817426e-01
3.008232576009927106e-01
2.994047175783604020e-01
2.955857058835460460e-01
2.968890299712220182e-01
2.967710122870577116e-01
2.957398746587454608e-01
2.924090289548080812e-01
2.922660024605653328e-01
2.928711778693648404e-01
2.921235983192349006e-01
2.893629468925589809e-01
2.884181799825453751e-01
2.888081826366519778e-01
2.886808079102700653e-01
2.863332009006083201e-01
2.847414459188654656e-01
2.851580990366623936e-01
2.851509200403555266e-01
2.843067156315562949e-01
2.810571355463534760e-01
2.816470250323643287e-01
2.817383286903437090e-01
2.810645464190842935e-01
2.783176727360762714e-01
2.778686027237181055e-01
2.782172779056363843e-01
2.779131430844676287e-01
2.755705922749399073e-01
2.746529748939587345e-01
2.750216680231694633e-01
2.749494913766747928e-01
2.739550679617429596e-01
2.709527840299453261e-01
2.719372792873395173e-01
2.719302522647029097e-01
2.710682753952237678e-01
2.679403488198571770e-01
2.686296328660758848e-01
2.688949943660507436e-01
2.682576650285649067e-01
2.651635553162262626e-01
2.657818366450335201e-01
2.660585561024457202e-01
2.658133809043166651e-01
2.643524238015376171e-01
2.626177527288462987e-01
2.630356338712695474e-01
2.631044461917562693e-01
2.617741800802887986e-01
2.599267976455961748e-01
2.603539775017836844e-01
2.604706057996471480e-01
2.598549660393966176e-01
2.572016874521456109e-01
2.577563155985332366e-01
2.580287072107587676e-01
2.574355402926679082e-01
2.548841543539961951e-01
2.553262080919423971e-01
2.556180977652066644e-01
2.554580853604893620e-01
2.542500524702256959e-01
2.505956320894280331e-01
2.524802356111507939e-01
2.524794938426306867e-01
2.514240907951227344e-01
2.470669397466173367e-01
2.457825690227426196e-01
2.464930349055380610e-01
2.464381307027169177e-01
2.444853240195210275e-01
2.373989992441572772e-01
2.364148570818805362e-01
2.398978387324267880e-01
2.383287814906246138e-01
2.321890840841207837e-01
2.278776016313171782e-01
2.284944627616180834e-01
2.281144111963966381e-01
2.247810779631260192e-01
2.151797360241599344e-01
2.153333652590182501e-01
2.150088061179860899e-01
2.154672366182585619e-01
2.059852341869706505e-01
2.057922507602862050e-01
2.051534719151525965e-01
2.026820632829107738e-01
1.952674083204844202e-01
1.941378976975100257e-01
1.926302200177852364e-01
1.897782099234663067e-01
1.882151029636899842e-01
1.885897561224557095e-01
1.876820867183454089e-01
1.858159975590546742e-01
1.830932275926653030e-01
1.831898341757629278e-01
1.826923767897982720e-01
1.804066213181964307e-01
1.783928284638305051e-01
1.781286107775891525e-01
1.774361771219849226e-01
1.754338120421353175e-01
1.739201602855176831e-01
1.740298239806052916e-01
1.738059136320290465e-01
1.740509027474557990e-01
1.749750203379634994e-01
1.696840202400814734e-01
1.716513807229775590e-01
1.756287466433923694e-01
1.762011282535710655e-01
1.740275310848577173e-01
1.712617856413446438e-01
1.713581417555824771e-01
1.711599631868079008e-01
1.695041813890488247e-01
1.701823129487607389e-01
1.678903593250203052e-01
1.687537988446685955e-01
1.665817852540008304e-01
1.669251867177468374e-01
1.655596784793151866e-01
1.652683777331716286e-01
1.647539056262675439e-01
1.633730100824386244e-01
1.638175476613457915e-01
1.628903534818654519e-01
1.625340919309559984e-01
1.618914080042890835e-01
1.611064781245256372e-01
1.608046571171817263e-01
1.598301128509703184e-01
1.593160159488525851e-01
1.589486404692014576e-01
1.578021212114671390e-01
1.578509871533315956e-01
1.563473011190711082e-01
1.565773702533684031e-01
1.558182748579909349e-01
1.550739393932189791e-01
1.548485691418424459e-01
1.535126970450090556e-01
1.537143023942572073e-01
1.527499186148552623e-01
1.523543751968114424e-01
1.518904874291336915e-01
1.507598664141895084e-01
1.508112772470540652e-01
1.496669915738099987e-01
1.494994090589275015e-01
1.489381021714936693e-01
1.480455421027428442e-01
1.479705045765462579e-01
1.466403463697603382e-01
1.468169163815472300e-01
1.461510278806551488e-01
1.454172774914858912e-01
1.452303702667755159e-01
1.439091363643001387e-01
1.441624461669519519e-01
1.434238899941817635e-01
1.428832171679294272e-01
1.426141488314528749e-01
1.414437101863491586e-01
1.416252864612425888e-01
1.408305955682495059e-01
1.403631214579516839e-01
1.400377660151517767e-01
1.388968693475887972e-01
1.390385969975496405e-01
1.382100630938857266e-01
1.377835416316282313e-01
1.374262715960356540e-01
1.363264203164553379e-01
1.364332521926809039e-01
1.355718567476431047e-01
1.352012856721477307e-01
1.348169612892231584e-01
1.337558366480660621e-01
1.338319659282303231e-01
1.329457781637366776e-01
1.326212883489584771e-01
1.322188652537509557e-01
1.311914229541574772e-01
1.312426888226326804e-01
1.303354266687490604e-01
1.300757978091939826e-01
1.296607669733522150e-01
1.287135299132115274e-01
1.287398958869886700e-01
1.287684680350969502e-01
1.285683493116744069e-01
1.273847562588218962e-01
1.275940569454938889e-01
1.269633809728051566e-01
1.263782140269077980e-01
1.261702701007436644e-01
1.250152094187075569e-01
1.252186654049060044e-01
1.246001279635961800e-01
1.240133896698406984e-01
1.238123247418638634e-01
1.226448991872135241e-01
1.228510176049675828e-01
1.222554662858866131e-01
1.216331721769458724e-01
1.214508776220753344e-01
1.216170902574634505e-01
1.212468942051170423e-01
1.203056913595674376e-01
1.203574245591215869e-01
1.195684235359951997e-01
1.192794077632134270e-01
1.189376112894800080e-01
1.179767457507436695e-01
1.180505126270644245e-01
1.173276787132735005e-01
1.169590005407415284e-01
1.166557291595818752e-01
1.156600160420237361e-01
1.164256836165841746e-01
1.156694917441230264e-01
1.155904944528681061e-01
1.146766372360516761e-01
1.146123717492528865e-01
1.141975637626300860e-01
1.134149349628713471e-01
1.133813768975909381e-01
1.125862014172108183e-01
1.124223489309772450e-01
1.121732112688561128e-01
1.123403661401266712e-01
1.118348248068684880e-01
1.112680038332030663e-01
1.111219310727422499e-01
1.101816366940556874e-01
1.102791553360533139e-01
1.098574740060013211e-01
1.092112119032670192e-01
1.091369762518833025e-01
1.091970494472529890e-01
1.089712128098358629e-01
1.080382439266438649e-01
1.081818101887583594e-01
1.077069658182246842e-01
1.071684072185731113e-01
1.070342508023203743e-01
1.061727296946585047e-01
1.068535838060910986e-01
1.059851922531620111e-01
1.060767908279325183e-01
1.055599456588760948e-01
1.050930115850923219e-01
1.049163288932785376e-01
1.039857785588742811e-01
1.041012096394463016e-01
1.038902586971481995e-01
1.039419841258055199e-01
1.033870535859630624e-01
1.029839582346320087e-01
1.027688218883452409e-01
1.018187214914666600e-01
1.019659034953404736e-01
1.015282414619170098e-01
1.017861875794038445e-01
1.011889244369393592e-01
1.008540801217548966e-01
1.006094118890601130e-01
9.970973239293706714e-02
9.981840835128136247e-02
9.965363424620360400e-02
9.962428032902721775e-02
9.898817518615436739e-02
9.872129116152793260e-02
9.844993260137926971e-02
9.760038249450481151e-02
9.767154907252523222e-02
9.753176148217773678e-02
9.746443512148778021e-02
9.679140470960846676e-02
9.659391303671084617e-02
9.629703423201228796e-02
9.551845988145657440e-02
9.603107482137593354e-02
9.544768847800799705e-02
9.534255000390952361e-02
9.464043280794007251e-02
9.453637887849593302e-02
9.421519468592243207e-02
9.438117270002997772e-02
9.395040726133835340e-02
9.346060071854994655e-02
9.332252015439977677e-02
9.259374634040341834e-02
9.257056003673247435e-02
9.235340190073772215e-02
9.241285298363467737e-02
9.196716961087569864e-02
9.153957505095329517e-02
9.138260902420713983e-02
9.144096097840939685e-02
9.117736899804308737e-02
9.046195276880480973e-02
9.049935078480306205e-02
9.005103077086180907e-02
9.031721956038622767e-02
8.972305789957360500e-02
8.955693244218583537e-02
8.929040154148094877e-02
8.860816803074249293e-02
8.905901070713428958e-02
8.853852134274910191e-02
8.845259165418779823e-02
8.787395836434805374e-02
8.771326297534201566e-02
8.792203480884877576e-02
8.882826084026865243e-02
9.062793733822817333e-02
9.175993772733495590e-02
9.334984548330330090e-02
9.797442784208225397e-02
9.849729013099095543e-02
1.009588217889031692e-01
1.017134857222212335e-01
1.039134055568651793e-01
1.086408764655823894e-01
1.094680386751924611e-01
1.119226666678194565e-01
1.123223589754409751e-01
1.184410568450341428e-01
1.201011182964002999e-01
1.215097913770265409e-01
1.236731299758546537e-01
1.244605802180110271e-01
1.309187939518437482e-01
1.323419119251812992e-01
1.342717500855827306e-01
1.362695038263671277e-01
1.410831651393893160e-01
1.441417997004193485e-01
1.453644856250594641e-01
1.476867148964494392e-01
1.540686664916507409e-01
1.544149976356395670e-01
1.579449104723606723e-01
1.589721104882221014e-01
1.646463529570045270e-01
1.682875907657310488e-01
1.682557534498769491e-01
1.722981299108900521e-01
1.786839456631204304e-01
1.792454861119193166e-01
1.830495037477564979e-01
1.826634816729100497e-01
1.909415648110508179e-01
1.937169289314989995e-01
1.941594699259129309e-01
1.982270084159829804e-01
2.041539931844907618e-01
2.061509520907675308e-01
2.090607614867075470e-01
2.091908595233911705e-01
2.178770040752072423e-01
2.194567569011455499e-01
2.167279702836381328e-01
2.090348664103978404e-01
2.049335682186196050e-01
1.767701769001724099e-01
1.418465321197613649e-01
1.067025260832184796e-01
8.900337457139875785e-02
7.643275452053553687e-02
7.615442742586736591e-02
7.627395685855833940e-02
7.592533059045811217e-02
7.559563263304691638e-02
7.547288415378501647e-02
7.547820617778124019e-02
7.528570534412606929e-02
7.470313051518447101e-02
7.508999016342397803e-02
7.460301163101390465e-02
7.458003781275893140e-02
7.423708041334699248e-02
7.440703548947466550e-02
7.398453135633498157e-02
7.381239610318754418e-02
7.369622010338894302e-02
7.367435256369467278e-02
7.342899959841013569e-02
7.352037042952236368e-02
7.321488782935157980e-02
7.286508835441002363e-02
7.277069718939487009e-02
7.275313753975207187e-02
7.259264339972074098e-02
7.207666677437592206e-02
7.240818327291614898e-02
7.191633836676114555e-02
7.191848112893980960e-02
7.182193883966085657e-02
7.175626210498926849e-02
7.138666419244507622e-02
7.158488590910873361e-02
7.112070587529753518e-02
7.106065872450652299e-02
7.084924937929110156e-02
7.091618861439241694e-02
7.065176893044843032e-02
7.028568659292096232e-02
7.042816650798415512e-02
7.018255983747108406e-02
7.005383491143732377e-02
7.006547202324181489e-02
6.987923997301792589e-02
6.937774148605090063e-02
6.969195889469260996e-02
6.928849448617055429e-02
6.925335080658488740e-02
6.918925300438398540e-02
6.908849487578351545e-02
6.868532167406678213e-02
6.891909499298777553e-02
6.841722223532521741e-02
6.844201720654537191e-02
6.830138771337034009e-02
6.829409405158788637e-02
6.800559181438134426e-02
6.813572014634239338e-02
6.777923753549908170e-02
6.797057687981879204e-02
6.752270813550223516e-02
6.748556128977893642e-02
6.732206910586777115e-02
6.734279709674403924e-02
6.708717578368336709e-02
6.719024376281791666e-02
6.686923121546525794e-02
6.664775966826184950e-02
6.662958336919534708e-02
6.652863088017073323e-02
6.634770599410305669e-02
6.639124589973489921e-02
6.616295042274887572e-02
6.624210862816080903e-02
6.595722653046948158e-02
6.567987158838221873e-02
6.573308181019386909e-02
6.556566454594305038e-02
6.541121737936829439e-02
6.458332581027802222e-02
6.283012400632920214e-02
5.642368771015757872e-02
5.126242044937230624e-02
4.525112984501460794e-02
3.233078430577288054e-02
2.539252014512036887e-02
1.882938158379300272e-02
8.253642351409773079e-03
4.352377135357706969e-03
3.114903976758506246e-04
3.671314623593147560e-14
3.671314623593147560e-14
4.720261658905475615e-14
4.195788141249311588e-14
3.671314623593147560e-14
3.671314623593147560e-14
3.671314623593147560e-14
3.671314623593147560e-14
3.671314623593147560e-14
2.097894070624655794e-14
2.097894070624655794e-14
2.097894070624655794e-14
2.097894070624655794e-14
2.622367588280819821e-14
6.992980235415519313e-15
0.000000000000000000e+00
0.000000000000000000e+00
0.000000000000000000e+00
0.000000000000000000e+00
0.000000000000000000e+00
0.000000000000000000e+00
0.000000000000000000e+00
0.000000000000000000e+00
0.000000000000000000e+00
0.000000000000000000e+00
0.000000000000000000e+00
0.000000000000000000e+00
0.000000000000000000e+00
0.000000000000000000e+00
0.000000000000000000e+00
0.000000000000000000e+00
0.000000000000000000e+00
0.000000000000000000e+00
0.000000000000000000e+00
0.000000000000000000e+00
0.000000000000000000e+00
0.000000000000000000e+00
0.000000000000000000e+00
0.000000000000000000e+00
0.000000000000000000e+00
0.000000000000000000e+00
0.000000000000000000e+00
0.000000000000000000e+00
0.000000000000000000e+00
0.000000000000000000e+00
0.000000000000000000e+00
0.000000000000000000e+00
0.000000000000000000e+00
0.000000000000000000e+00
0.000000000000000000e+00
0.000000000000000000e+00
0.000000000000000000e+00
0.000000000000000000e+00
0.000000000000000000e+00
0.000000000000000000e+00
0.000000000000000000e+00
0.000000000000000000e+00
0.000000000000000000e+00
0.000000000000000000e+00
0.000000000000000000e+00
0.000000000000000000e+00
0.000000000000000000e+00
0.000000000000000000e+00
0.000000000000000000e+00
0.000000000000000000e+00
0.000000000000000000e+00
0.000000000000000000e+00
0.000000000000000000e+00
0.000000000000000000e+00
0.000000000000000000e+00
0.000000000000000000e+00
0.000000000000000000e+00
0.000000000000000000e+00
0.000000000000000000e+00
0.000000000000000000e+00
0.000000000000000000e+00
0.000000000000000000e+00
0.000000000000000000e+00
0.000000000000000000e+00
0.000000000000000000e+00
0.000000000000000000e+00
0.000000000000000000e+00
0.000000000000000000e+00
0.000000000000000000e+00
0.000000000000000000e+00
0.000000000000000000e+00
0.000000000000000000e+00
0.000000000000000000e+00
0.000000000000000000e+00
