# Supplementary material for: Resolved magnetohydrodynamic wave lensing in the solar corona
Source: Nat Commun. 2024 Apr 16;15:3281. doi: 10.1038/s41467-024-46846-z (PMC11021502; doi:10.1038/s41467-024-46846-z)
Supplement: Supplementary file 3 — Source Data [file 41467_2024_46846_MOESM3_ESM.zip › resupply source data/source data/fig6/amp_slice1.txt]

2.320346706397372838e+00
2.339706674722495272e+00
2.378379157254742804e+00
2.470997919528159059e+00
2.614756556471733884e+00
2.766252117079153194e+00
2.940068237812498708e+00
3.106972542816016869e+00
3.295726429480463793e+00
3.502430785195489449e+00
3.589960870569392615e+00
3.647438620549702026e+00
3.632384735637169459e+00
3.516002739245796871e+00
3.339723207595151067e+00
3.210232257790400112e+00
3.100591422717430934e+00
3.047755035075150332e+00
2.966903449368996970e+00
2.872120786641523260e+00
2.809041223340522198e+00
2.721703249761177723e+00
2.676505468797045761e+00
2.579866889354436310e+00
2.549097411081900688e+00
2.476054090731348190e+00
2.449647073023473620e+00
2.380370790926385371e+00
2.360991881882843479e+00
2.293834628147248811e+00
2.279705415919241140e+00
2.220517903446808994e+00
2.205244377330237260e+00
2.146605788277473170e+00
2.136116006754815277e+00
2.083154722391947100e+00
2.070754278379101976e+00
2.026123546663045172e+00
2.004383990355227407e+00
1.976365370922369191e+00
1.949005795891447290e+00
1.923917688122505298e+00
1.874073905196797840e+00
1.877717256895619524e+00
1.829466898225210025e+00
1.837846793551759061e+00
1.789344862112523193e+00
1.800057535954752597e+00
1.741900862859226518e+00
1.751337721823878368e+00
1.685681491793094677e+00
1.716291354024948923e+00
1.625827415669575560e+00
1.673287432970590460e+00
1.571979777818029778e+00
1.615130485102215241e+00
1.522432184180155801e+00
1.542237848703946312e+00
1.493561688019175104e+00
1.487256532786811025e+00
1.450207981684507708e+00
1.471446624329473929e+00
1.419560516968145780e+00
1.452742216244603757e+00
1.393889314068737395e+00
1.412910819711024057e+00
1.363776464136309485e+00
1.393846852553143556e+00
1.330498192617943998e+00
1.371089928185597273e+00
1.302591476066087939e+00
1.337657415706413611e+00
1.270326037414512221e+00
1.292599898886244381e+00
1.237238201014609906e+00
1.274010487250378576e+00
1.205032963120985734e+00
1.225229156235048578e+00
1.175485905067851666e+00
1.163820992023860912e+00
1.153169989535639539e+00
1.155022924625346281e+00
1.125370121413012070e+00
1.147028775955914570e+00
1.095481908148556283e+00
1.116462660410886931e+00
1.081606770545702645e+00
1.106799778992749062e+00
1.062306326018475078e+00
1.092815102219709011e+00
1.040509609072749919e+00
1.072257149013209343e+00
1.020212323788437958e+00
1.043300757101895959e+00
9.983345301487867030e-01
1.027690216633780462e+00
9.752797582687714462e-01
9.962076207383387949e-01
9.587873039586460866e-01
9.561436692597319320e-01
9.369186945482287365e-01
9.286267124852474186e-01
9.168756468866023912e-01
9.059769823659877819e-01
8.960434890349492365e-01
9.016643999167970325e-01
8.820920314981975929e-01
8.971489785333456313e-01
8.608153141280691090e-01
8.886345764079686127e-01
8.492445817665529306e-01
8.694921845889620471e-01
8.376711803704188775e-01
8.599460011627880762e-01
8.224406970869945210e-01
8.456425584138462792e-01
8.091235509917168445e-01
8.313162982847380755e-01
7.967947186935177006e-01
8.146779140459533552e-01
7.875086037510242720e-01
7.926861216963403400e-01
7.807848535841255266e-01
7.729959629737100935e-01
7.737303616856801014e-01
7.671530791954286332e-01
7.667352051182877437e-01
7.581672187585966061e-01
7.587441854033100119e-01
7.484616200094713623e-01
7.520568772489294451e-01
7.439083235972211439e-01
7.452734818226406377e-01
7.346276515749974312e-01
7.380066191032024214e-01
7.271750953915122606e-01
7.315361734755561063e-01
7.212944553390072677e-01
7.246781537048132549e-01
7.140795350548925224e-01
7.183545617720381582e-01
7.084202047005494496e-01
7.117778847146589705e-01
7.015253651611587093e-01
7.048465440807524240e-01
6.961063402057862115e-01
6.993719170939527441e-01
6.894749233005094124e-01
6.926989870035233920e-01
6.842721221436596224e-01
6.874348385950564966e-01
6.787662558702053373e-01
6.810023043442150481e-01
6.728885795211171361e-01
6.741713618022359134e-01
6.675853376428352304e-01
6.697347406768003886e-01
6.621267134270586441e-01
6.631156189433887738e-01
6.568144720274252668e-01
6.588611182272716693e-01
6.515495076241942796e-01
6.524294230242564385e-01
6.464260596801973957e-01
6.456778790481173536e-01
6.413568519274923663e-01
6.421106548026103145e-01
6.364694153599681492e-01
6.355323195888468168e-01
6.315104599612504366e-01
6.348348162678314477e-01
6.628889457617757053e-01
6.844046577715615642e-01
7.160663238482480875e-01
7.426467850950749794e-01
7.674349199545859035e-01
7.757064544349798751e-01
7.064439621655325130e-01
6.221919217287394943e-01
4.680755167085450252e-01
5.018714844139466891e-01
4.389593367502134247e-01
4.259123707984517893e-01
4.261716203119950697e-01
4.233042814775302976e-01
4.125458424033727756e-01
4.087296062768227545e-01
4.069905876557946556e-01
4.039905539295827741e-01
3.980026113245517805e-01
3.952790240079822048e-01
3.944174333758765361e-01
3.921789510690570912e-01
3.875440682140952608e-01
3.829922910804652858e-01
3.829215077418770541e-01
3.816091812616946299e-01
3.780616119147345855e-01
3.727120520363161882e-01
3.723173527079534084e-01
3.718128271763713744e-01
3.694139688025915302e-01
3.648814037623147599e-01
3.624174194028416673e-01
3.626375703190405919e-01
3.613716054866248362e-01
3.576484778729558944e-01
3.533736076132220627e-01
3.540531168132937667e-01
3.538045645386215243e-01
3.508552262274801659e-01
3.464007489182218125e-01
3.459718532766414278e-01
3.466243374732286830e-01
3.444194511025272520e-01
3.406287604901157562e-01
3.385449645179297029e-01
3.397309985087850204e-01
3.382274827817015606e-01
3.351110067407869764e-01
3.316689292393145694e-01
3.323303508277916096e-01
3.322719538206603263e-01
3.298507058275282899e-01
3.258135200790278629e-01
3.260256689994588397e-01
3.265362695149339745e-01
3.249025067579939807e-01
3.241616652875677906e-01
3.202739229697409429e-01
3.205469640181161095e-01
3.198202062484441499e-01
3.169164718208308251e-01
3.146885153612148378e-01
3.151989733961564899e-01
3.149950903950482495e-01
3.127008405588788675e-01
3.095208367649843195e-01
3.101048531942717235e-01
3.101533563792199799e-01
3.093734169786287458e-01
3.047772694943661209e-01
3.052890893918625559e-01
3.055225258912978581e-01
3.050275802686716053e-01
3.031099499075903259e-01
3.007719648646570709e-01
3.011204623931921787e-01
3.008232576009909898e-01
2.994047175783236536e-01
2.955857058835513196e-01
2.968890299712587111e-01
2.967710122870804712e-01
2.957398746587437399e-01
2.924090289548360588e-01
2.922660024605670537e-01
2.928711778693456336e-01
2.921235983192226882e-01
2.893629468925554837e-01
2.884181799825698000e-01
2.888081826366711846e-01
2.886808079102909930e-01
2.863332009006240297e-01
2.847414459188794544e-01
2.851580990366588964e-01
2.851509200403450350e-01
2.843067156315545185e-01
2.810571355463832299e-01
2.816470250323258595e-01
2.817383286903402118e-01
2.810645464190703047e-01
2.783176727360780478e-01
2.778686027237146083e-01
2.782172779056643619e-01
2.779131430844676287e-01
2.755705922749486225e-01
2.746529748939762205e-01
2.750216680231992172e-01
2.749494913766800108e-01
2.739550679617394624e-01
2.709527840299715828e-01
2.719372792873430145e-01
2.719302522647308873e-01
2.710682753952149970e-01
2.679403488198589534e-01
2.686296328660601196e-01
2.688949943660385311e-01
2.682576650285981024e-01
2.651635553162244863e-01
2.657818366450283021e-01
2.660585561024352286e-01
2.658133809043463636e-01
2.643524238015254046e-01
2.626177527288987568e-01
2.630356338712835362e-01
2.631044461917492749e-01
2.617741800802695917e-01
2.599267976455961748e-01
2.603539775018344216e-01
2.604706057996558632e-01
2.598549660393721372e-01
2.572016874521613206e-01
2.577563155985087562e-01
2.580287072107307900e-01
2.574355402926871150e-01
2.548841543540154575e-01
2.553262080919476706e-01
2.556180977652241504e-01
2.554580853604788704e-01
2.542500524702483999e-01
2.505956320894298095e-01
2.524802356111333079e-01
2.524794938426166979e-01
2.514240907950877624e-01
2.470669397466155881e-01
2.457825690227268822e-01
2.464930349055223235e-01
2.464381307027204149e-01
2.444853240195052901e-01
2.373989992441537800e-01
2.364148570818473405e-01
2.398978387323813244e-01
2.383287814906211166e-01
2.321890840841207837e-01
2.278776016312752117e-01
2.284944627616163348e-01
2.281144111963966381e-01
2.247810779631347622e-01
2.151797360241651802e-01
2.153333652589972669e-01
2.150088061179668553e-01
2.154672366182305843e-01
2.059852341869566617e-01
2.057922507602687190e-01
2.051534719151490993e-01
2.026820632829230140e-01
1.952674083204651856e-01
1.941378976975065285e-01
1.926302200177852364e-01
1.897782099234593123e-01
1.882151029636585093e-01
1.885897561224329777e-01
1.876820867183191799e-01
1.858159975590704116e-01
1.830932275926390740e-01
1.831898341757000059e-01
1.826923767897615514e-01
1.804066213181579614e-01
1.783928284638130191e-01
1.781286107775262029e-01
1.774361771219831740e-01
1.754338120421073677e-01
1.739201602855351692e-01
1.740298239806017944e-01
1.738059136319888287e-01
1.740509027473806092e-01
1.749750203379162872e-01
1.696840202400832220e-01
1.716513807230247712e-01
1.756287466433906208e-01
1.762011282536025403e-01
1.740275310848629631e-01
1.712617856413428952e-01
1.713581417555527509e-01
1.711599631868148952e-01
1.695041813890103555e-01
1.701823129487519959e-01
1.678903593250360426e-01
1.687537988446546067e-01
1.665817852540008304e-01
1.669251867177450888e-01
1.655596784793064435e-01
1.652683777331716286e-01
1.647539056262605495e-01
1.633730100824158926e-01
1.638175476613650261e-01
1.628903534818794407e-01
1.625340919309577470e-01
1.618914080043083181e-01
1.611064781245448718e-01
1.608046571171485306e-01
1.598301128509353464e-01
1.593160159488403449e-01
1.589486404691857202e-01
1.578021212114881222e-01
1.578509871533403386e-01
1.563473011191235662e-01
1.565773702534156153e-01
1.558182748580171639e-01
1.550739393932242249e-01
1.548485691418581833e-01
1.535126970450230166e-01
1.537143023942642017e-01
1.527499186148552623e-01
1.523543751968079452e-01
1.518904874291266971e-01
1.507598664142296985e-01
1.508112772470698026e-01
1.496669915738292334e-01
1.494994090588995239e-01
1.489381021714954179e-01
1.480455421027550844e-01
1.479705045765270233e-01
1.466403463697795728e-01
1.468169163815524758e-01
1.461510278806429086e-01
1.454172774915173383e-01
1.452303702667807617e-01
1.439091363643385801e-01
1.441624461669746837e-01
1.434238899941957524e-01
1.428832171679101926e-01
1.426141488314721095e-01
1.414437101863456614e-01
1.416252864612408402e-01
1.408305955682495059e-01
1.403631214580338682e-01
1.400377660152706816e-01
1.388968693475153560e-01
1.390385969974832214e-01
1.382100630938752350e-01
1.377835416316142425e-01
1.374262715960304082e-01
1.363264203164500921e-01
1.364332521926861497e-01
1.355718567476535963e-01
1.352012856721337697e-01
1.348169612892336500e-01
1.337558366480730565e-01
1.338319659282512786e-01
1.329457781637226887e-01
1.326212883489759631e-01
1.322188652537562015e-01
1.311914229541487342e-01
1.312426888226361499e-01
1.303354266687420659e-01
1.300757978091974798e-01
1.296607669733696733e-01
1.287135299131958177e-01
1.287398958869641896e-01
1.287684680351091904e-01
1.285683493116639153e-01
1.273847562588323878e-01
1.275940569454903917e-01
1.269633809727911677e-01
1.263782140269077980e-01
1.261702701007471616e-01
1.250152094187215457e-01
1.252186654048937642e-01
1.246001279636189119e-01
1.240133896698389498e-01
1.238123247418551204e-01
1.226448991872117755e-01
1.228510176049570912e-01
1.222554662858761354e-01
1.216331721769616098e-01
1.214508776220491054e-01
1.216170902574686963e-01
1.212468942050943105e-01
1.203056913595796640e-01
1.203574245590936231e-01
1.195684235359672221e-01
1.192794077632134270e-01
1.189376112894957316e-01
1.179767457507506501e-01
1.180505126270696703e-01
1.173276787132700033e-01
1.169590005407327854e-01
1.166557291595783780e-01
1.156600160420202389e-01
1.164256836166033954e-01
1.156694917441072890e-01
1.155904944528733519e-01
1.146766372360708969e-01
1.146123717492528865e-01
1.141975637626423262e-01
1.134149349628800763e-01
1.133813768975944353e-01
1.125862014171810921e-01
1.124223489310017254e-01
1.121732112688665906e-01
1.123403661401266712e-01
1.118348248068597589e-01
1.112680038332223009e-01
1.111219310727335069e-01
1.101816366940469444e-01
1.102791553360533139e-01
1.098574740060345445e-01
1.092112119032530304e-01
1.091369762519060344e-01
1.091970494472599834e-01
1.089712128098253713e-01
1.080382439266018985e-01
1.081818101887338790e-01
1.077069658181914608e-01
1.071684072185801057e-01
1.070342508023028882e-01
1.061727296946497617e-01
1.068535838060613863e-01
1.059851922531690055e-01
1.060767908279132976e-01
1.055599456588673518e-01
1.050930115850468721e-01
1.049163288932348365e-01
1.039857785588865213e-01
1.041012096394497988e-01
1.038902586971516967e-01
1.039419841258300004e-01
1.033870535859560680e-01
1.029839582346477461e-01
1.027688218883295174e-01
1.018187214914946237e-01
1.019659034953719345e-01
1.015282414619082668e-01
1.017861875794108389e-01
1.011889244369411078e-01
1.008540801217583938e-01
1.006094118890566158e-01
9.970973239298601409e-02
9.981840835129884848e-02
9.935272790367456752e-02
9.962428032900100261e-02
9.898817518612988697e-02
9.872129116151219519e-02
9.844993260136529478e-02
9.760038249448559078e-02
9.767154907252698082e-02
9.753176148216549657e-02
9.746443512145280819e-02
9.679140470960671816e-02
9.659391303669685735e-02
9.629703423202277957e-02
9.551845988144259947e-02
9.603107482135669892e-02
9.544768847801324285e-02
9.534255000389553480e-02
9.464043280794531832e-02
9.453637887849070109e-02
9.421519468591194046e-02
9.438117270004396653e-02
9.395040726133835340e-02
9.346060071855169515e-02
9.332252015438929904e-02
9.259374634041740715e-02
9.257056003673247435e-02
9.235340190073772215e-02
9.241285298363642597e-02
9.196716961087569864e-02
9.153957505095679237e-02
9.138260902421588283e-02
9.144096097839365944e-02
9.117736899800812922e-02
9.046195276879431812e-02
9.049935078476983863e-02
9.005103077086880348e-02
9.031721956035300425e-02
8.972305789955961619e-02
8.955693244220680471e-02
8.929040154145471975e-02
8.860816803074773873e-02
8.863328562992921211e-02
8.853852134274035890e-02
8.845259165415632341e-02
8.787395836435854535e-02
8.771326297534201566e-02
8.792203480885926736e-02
8.882826084025291502e-02
9.062793733824740794e-02
9.175993772735242804e-02
9.334984548329106069e-02
9.797442784210848299e-02
9.849729013101193864e-02
1.009588217888961748e-01
1.017134857222544431e-01
1.039134055568686765e-01
1.086408764656260906e-01
1.094680386752047013e-01
1.119226666677984733e-01
1.123223589754671903e-01
1.184410568450708634e-01
1.201011182964405177e-01
1.215097913770440269e-01
1.236731299758546537e-01
1.244605802180389909e-01
1.309187939518210164e-01
1.323419119252337295e-01
1.342717500856037138e-01
1.362695038263653791e-01
1.410831651394172936e-01
1.441417997004648122e-01
1.453644856250891904e-01
1.476867148964914056e-01
1.540686664916472437e-01
1.544149976356343490e-01
1.579449104723431863e-01
1.589721104882465819e-01
1.646463529570115214e-01
1.682875907657065684e-01
1.682557534498262397e-01
1.722981299109197784e-01
1.731222536888430141e-01
1.792454861119333054e-01
1.830495037477809783e-01
1.826634816729327815e-01
1.909415648111452424e-01
1.937169289314710219e-01
1.941594699258954448e-01
1.982270084159759860e-01
2.041539931845152422e-01
2.061509520908287041e-01
2.090607614867145414e-01
2.091908595234768520e-01
2.178770040751495662e-01
2.194567569011910135e-01
2.167279702836433786e-01
2.090348664104153265e-01
2.049335682187070351e-01
1.767701769002161249e-01
1.418465321197963369e-01
1.067025260832377004e-01
8.900337457141799247e-02
7.643275452056000341e-02
7.615442742584638269e-02
7.627395685852862706e-02
7.592533059048083011e-02
7.559563263309411474e-02
7.547288415374481252e-02
7.547820617779871233e-02
7.528570534415579552e-02
7.470313051519496261e-02
7.508999016345543898e-02
7.460301163102614486e-02
7.458003781277641742e-02
7.423708041335223828e-02
7.440703548946941970e-02
7.398453135632625244e-02
7.381239610317356925e-02
7.369622010336795981e-02
7.367435256365446883e-02
7.342899959838740387e-02
7.296623523783067611e-02
7.321488782933059658e-02
7.286508835439778342e-02
7.277069718933892872e-02
7.275313753973283726e-02
7.259264339969977164e-02
7.207666677433570424e-02
7.240818327286370482e-02
7.191633836674540814e-02
7.191848112890833478e-02
7.182193883965386216e-02
7.175626210498052548e-02
7.138666419241360139e-02
7.158488590911397942e-02
7.112070587527132004e-02
7.106065872448728837e-02
7.084924937927188082e-02
7.091618861436269072e-02
7.065176893042396378e-02
7.028568659287549869e-02
7.042816650795269418e-02
7.018255983743437731e-02
7.005383491140060315e-02
7.006547202322084555e-02
6.987923997299171075e-02
6.937774148603691182e-02
6.969195889467687255e-02
6.928849448612858786e-02
6.925335080657264719e-02
6.918925300435077586e-02
6.908849487573280601e-02
6.868532167404405031e-02
6.891909499296679231e-02
6.841722223532346880e-02
6.844201720652613730e-02
6.830138771337558590e-02
6.829409405157040036e-02
6.800559181435512912e-02
6.813572014635288498e-02
6.777923753550607611e-02
6.761153332241966185e-02
6.752270813546726314e-02
6.748556128972997559e-02
6.732206910585029902e-02
6.734279709671256442e-02
6.708717578367986989e-02
6.719024376279518485e-02
6.686923121542855120e-02
6.664775966824611209e-02
6.662958336918660407e-02
6.652863088016199022e-02
6.634770599407333047e-02
6.639124589973140200e-02
6.616295042270865789e-02
6.624210862813108280e-02
6.595722653045898998e-02
6.567987158836997852e-02
6.573308181018862328e-02
6.556566454596228499e-02
6.541121737937878600e-02
6.458332581027102781e-02
6.283012400635366868e-02
5.642368771014359685e-02
5.126242044936531184e-02
4.525112984499537333e-02
3.233078430577812634e-02
2.539252014512036887e-02
1.882938158377202298e-02
8.253642351385297865e-03
4.352377135341972160e-03
3.114903976496269725e-04
3.146841105936983533e-14
3.146841105936983533e-14
3.671314623593147560e-14
3.846139129478535780e-14
3.146841105936983533e-14
3.671314623593147560e-14
3.146841105936983533e-14
2.622367588280819821e-14
2.622367588280819821e-14
2.097894070624655794e-14
1.573420552968491766e-14
1.048947035312327897e-14
1.048947035312327897e-14
6.992980235415519313e-15
0.000000000000000000e+00
0.000000000000000000e+00
0.000000000000000000e+00
0.000000000000000000e+00
0.000000000000000000e+00
0.000000000000000000e+00
0.000000000000000000e+00
0.000000000000000000e+00
0.000000000000000000e+00
0.000000000000000000e+00
0.000000000000000000e+00
0.000000000000000000e+00
0.000000000000000000e+00
0.000000000000000000e+00
0.000000000000000000e+00
0.000000000000000000e+00
0.000000000000000000e+00
0.000000000000000000e+00
0.000000000000000000e+00
0.000000000000000000e+00
0.000000000000000000e+00
0.000000000000000000e+00
0.000000000000000000e+00
0.000000000000000000e+00
0.000000000000000000e+00
0.000000000000000000e+00
0.000000000000000000e+00
0.000000000000000000e+00
0.000000000000000000e+00
0.000000000000000000e+00
0.000000000000000000e+00
0.000000000000000000e+00
0.000000000000000000e+00
0.000000000000000000e+00
0.000000000000000000e+00
0.000000000000000000e+00
0.000000000000000000e+00
0.000000000000000000e+00
0.000000000000000000e+00
0.000000000000000000e+00
0.000000000000000000e+00
0.000000000000000000e+00
0.000000000000000000e+00
0.000000000000000000e+00
0.000000000000000000e+00
0.000000000000000000e+00
0.000000000000000000e+00
0.000000000000000000e+00
0.000000000000000000e+00
0.000000000000000000e+00
0.000000000000000000e+00
0.000000000000000000e+00
0.000000000000000000e+00
0.000000000000000000e+00
0.000000000000000000e+00
0.000000000000000000e+00
0.000000000000000000e+00
0.000000000000000000e+00
0.000000000000000000e+00
0.000000000000000000e+00
0.000000000000000000e+00
0.000000000000000000e+00
0.000000000000000000e+00
0.000000000000000000e+00
0.000000000000000000e+00
0.000000000000000000e+00
0.000000000000000000e+00
0.000000000000000000e+00
0.000000000000000000e+00
0.000000000000000000e+00
0.000000000000000000e+00
0.000000000000000000e+00
0.000000000000000000e+00
0.000000000000000000e+00
0.000000000000000000e+00
