# Supplementary material for: Resolved magnetohydrodynamic wave lensing in the solar corona
Source: Nat Commun. 2024 Apr 16;15:3281. doi: 10.1038/s41467-024-46846-z (PMC11021502; doi:10.1038/s41467-024-46846-z)
Supplement: Supplementary file 3 — Source Data [file 41467_2024_46846_MOESM3_ESM.zip › resupply source data/source data/fig6/amp_slice.txt]

2.320346706397372838e+00
2.339706674722484614e+00
2.378379157254741472e+00
2.465999808929843606e+00
2.583018411632416189e+00
2.718978230297449894e+00
2.860970714350045352e+00
3.022232797000283799e+00
3.155497093163631028e+00
3.355858590701475741e+00
3.505732642906785657e+00
3.601940226677862178e+00
3.638816326107844112e+00
3.638593661209911456e+00
3.589851099499628440e+00
3.430522527286969048e+00
3.272607333919636208e+00
3.218452615005231721e+00
3.097465551800842043e+00
3.063960473594813383e+00
2.943589397605479441e+00
2.910992095923101708e+00
2.843438133575244997e+00
2.756546803179291238e+00
2.730134404837424533e+00
2.619752887679557496e+00
2.613198192812396847e+00
2.555681421526336816e+00
2.504783586074777357e+00
2.477624385681113761e+00
2.406106130209959115e+00
2.396139595014194601e+00
2.323646904920118939e+00
2.317859120603116274e+00
2.268110459737115114e+00
2.243185839439140850e+00
2.208629794436707705e+00
2.171787513276529857e+00
2.148265742688873381e+00
2.104592530987928978e+00
2.088377454394263477e+00
2.041279026232851734e+00
2.030677312976672422e+00
1.980321825245961564e+00
1.977125055952514865e+00
1.916520499890872697e+00
1.934392302934492047e+00
1.857976358410322604e+00
1.895560373075123817e+00
1.803605482231786183e+00
1.851494005645961005e+00
1.752020069785920287e+00
1.804448204126672284e+00
1.702744589660753594e+00
1.756605749363736590e+00
1.655506964894435606e+00
1.709497487264108440e+00
1.610690509089791611e+00
1.663973250148669480e+00
1.568230907194694934e+00
1.620218338231373734e+00
1.527789877791614348e+00
1.578109947407962510e+00
1.489095571831613674e+00
1.537460861824656133e+00
1.451994795080843392e+00
1.498169378330595825e+00
1.416562669569307653e+00
1.460280729630954122e+00
1.382597691194566769e+00
1.424208554185910636e+00
1.350202242027932487e+00
1.389658994410152726e+00
1.319006618381076246e+00
1.356169426851994819e+00
1.288865563368135625e+00
1.323585917568173231e+00
1.259989048773036524e+00
1.291775587763988931e+00
1.232088130735692566e+00
1.261163267683502731e+00
1.205323637567777384e+00
1.231947051275742666e+00
1.179518469983962925e+00
1.203660999493020300e+00
1.154515822898941613e+00
1.176222033032423342e+00
1.130398717183226376e+00
1.149249318606996306e+00
1.106973053438018217e+00
1.122965653293111377e+00
1.084268112863146172e+00
1.097506099853078343e+00
1.062316796219312742e+00
1.073052695007390422e+00
1.040984117572079093e+00
1.049291396354411043e+00
1.020435839981623793e+00
1.026029957699187367e+00
1.000601292181464430e+00
1.003306311596902978e+00
9.814519847987147605e-01
9.812806477920985593e-01
9.628009248392214170e-01
9.597791625438726326e-01
9.447196096318318803e-01
9.389062043754127229e-01
9.270179568389641522e-01
9.215961427384334881e-01
9.097295115345913619e-01
9.060736721061902754e-01
8.929463595008683141e-01
8.911025208782924478e-01
8.767024535910646899e-01
8.765029850422610957e-01
8.609629341688664894e-01
8.623841854484025626e-01
8.457161596003237580e-01
8.484849284364850419e-01
8.307961697683182711e-01
8.347760643305891515e-01
8.161575012070538815e-01
8.213598031381250664e-01
8.032000260339146047e-01
8.083631624734813892e-01
7.950041550956032932e-01
7.958193862111403449e-01
7.869591408580351999e-01
7.836783149371923107e-01
7.790592052686984292e-01
7.717998284336673454e-01
7.713232875289590673e-01
7.638927641792245815e-01
7.637378919552727519e-01
7.561260621730282461e-01
7.563021075641057633e-01
7.485502950401784483e-01
7.490121175376187601e-01
7.411374560118194621e-01
7.418762278554549283e-01
7.338754986148704473e-01
7.348856158455476795e-01
7.267549328450981783e-01
7.280386287578154425e-01
7.197524298951862853e-01
7.213068415658370203e-01
7.132899689784824027e-01
7.147158728772982084e-01
7.074063640336123449e-01
7.082528059024254530e-01
7.015790405941605412e-01
7.019134461859241059e-01
6.958119757499808822e-01
6.956990352972843850e-01
6.901275742824147796e-01
6.895946591129037406e-01
6.845112953727963134e-01
6.836254745340507588e-01
6.789523264421205573e-01
6.777630283485974738e-01
6.734541140928831382e-01
6.720348836871476994e-01
6.680002161222390322e-01
6.664454137327109340e-01
6.626051968806241366e-01
6.610562152696927152e-01
6.572489225538259427e-01
6.557309281005102575e-01
6.520209273963981644e-01
6.671806890826291747e-01
6.975020775246207894e-01
7.312704039605131268e-01
7.623700399503388070e-01
7.972942377235395783e-01
8.327098113187897388e-01
8.674241031865748131e-01
8.803107910013300286e-01
8.097395875336745874e-01
6.093514608768711982e-01
4.355756835188064335e-01
4.463051529008995599e-01
3.935869059696691097e-01
3.907184264279642272e-01
3.910440103515961385e-01
3.895559454587542714e-01
3.852228818476763350e-01
3.835298766343785415e-01
3.836615136380930879e-01
3.823919612589220529e-01
3.782910966639620454e-01
3.762348399069485039e-01
3.767816300466155233e-01
3.756320577744722278e-01
3.718514001737985852e-01
3.692084579824059798e-01
3.701111189421575909e-01
3.691741178659448952e-01
3.658559626211032034e-01
3.625468092901369954e-01
3.636221460512824022e-01
3.629811138661415137e-01
3.601835586633996833e-01
3.561661723675433877e-01
3.573581130239323334e-01
3.570293707906718739e-01
3.547565397103965013e-01
3.500696506319479484e-01
3.513062847470373451e-01
3.513031652587970122e-01
3.495454712700036826e-01
3.450828803934479772e-01
3.454815751521767009e-01
3.458054292108053152e-01
3.444867624932272943e-01
3.453596223698212064e-01
3.488098012654032853e-01
3.555408560645127447e-01
3.591215887164874720e-01
3.601555959031380039e-01
3.571623939339602094e-01
3.460018256563184846e-01
3.443509699181721007e-01
3.427686283763716757e-01
3.386152802295397946e-01
3.304578728173961921e-01
3.300784159282034724e-01
3.278719945061641661e-01
3.247599869463666522e-01
3.256792590259481868e-01
3.255569940478572621e-01
3.238301800846525857e-01
3.201279363865325300e-01
3.210594898520897078e-01
3.211766211958185235e-01
3.198546751318233627e-01
3.156495857861287280e-01
3.166021695360593524e-01
3.169457837604860440e-01
3.159461553395560562e-01
3.120146822187281344e-01
3.123376758345757231e-01
3.128413040141280188e-01
3.120937328227108565e-01
3.087620373318694655e-01
3.082300528819859609e-01
3.088601911682775647e-01
3.083213011009607318e-01
3.055423614617286954e-01
3.042894404909725070e-01
3.049486884500201000e-01
3.046193534160384631e-01
3.024457170587425137e-01
3.120330553651725625e-01
3.324549369051428283e-01
3.490264193034506301e-01
3.603489751809266783e-01
3.678526454503803778e-01
3.750986067658226841e-01
3.795843019947614527e-01
4.155898086784081680e-01
3.771428448424829494e-01
3.976971623527086330e-01
4.039951554519442545e-01
4.020896329356267729e-01
4.061214033865596096e-01
4.047798786458849385e-01
4.081377298115983487e-01
4.067275410647296363e-01
4.097701762678931381e-01
4.082424492273142858e-01
4.112123053105540826e-01
4.096217955273334099e-01
4.124686405523929622e-01
4.109441161615614013e-01
4.135074025793515351e-01
4.121547300223602495e-01
4.143947514034759805e-01
4.132486572360172250e-01
4.153202843307953751e-01
4.143218821155703613e-01
4.164664150599918235e-01
4.155282295301906403e-01
4.179274310373690682e-01
4.169842337026171131e-01
4.196878280974803421e-01
4.187169059975071606e-01
4.216888193083071501e-01
4.207238786490919424e-01
4.238696681481209372e-01
4.229574714505154875e-01
4.261366507479162347e-01
4.253465628237931284e-01
4.284040183188154716e-01
4.278130942150955573e-01
4.306175557445373059e-01
4.302872826775486770e-01
4.327450191324232476e-01
4.327235849292614400e-01
4.348019619917538048e-01
4.351216233596436611e-01
4.368307420537034802e-01
4.375052609845357932e-01
4.388414081865403271e-01
4.398912620347674718e-01
4.408312542030317638e-01
4.423019412602606781e-01
4.428183557086574629e-01
4.447305640664310777e-01
4.448388092007052874e-01
4.471950492415980305e-01
4.468959187675273781e-01
4.496995175868050976e-01
4.489800460485978140e-01
4.522635069384719486e-01
4.510733002715163753e-01
4.548975329757413699e-01
4.531694009814016266e-01
4.575695787034764761e-01
4.559702410767247360e-01
4.602813083399037164e-01
4.588243823431355506e-01
4.630146584041875402e-01
4.616966711207317609e-01
4.657667840232309064e-01
4.645935540140684328e-01
4.685596447332485148e-01
4.675137017932211592e-01
4.714077675221549080e-01
4.704747560771397330e-01
4.743678349482079448e-01
4.734952475771219693e-01
4.774618179395559436e-01
4.766024804093658696e-01
4.807109274340838345e-01
4.798470423995353507e-01
4.841315708263329021e-01
4.832294430168069810e-01
4.877224549710570956e-01
4.867619433742706447e-01
4.914368444266036251e-01
4.904570510741588230e-01
4.952092098496616024e-01
4.943442267449423833e-01
4.990176199637073595e-01
4.983866730344120866e-01
5.027954085470075496e-01
5.025612545734503556e-01
5.065240603981454592e-01
5.068326260028551689e-01
5.101946698372060718e-01
5.112118832349669129e-01
5.137834274448398464e-01
5.156383893094488302e-01
5.172622951815853964e-01
5.200960009370131365e-01
5.205739873709123167e-01
5.245390823624792587e-01
5.236852949924160061e-01
5.289867436399474654e-01
5.266345340836012801e-01
5.334119825341084864e-01
5.299912340241742514e-01
5.377570450476992781e-01
5.348461229962718777e-01
5.420787099028246958e-01
5.397057221484446998e-01
5.463445115902667570e-01
5.445824418888370877e-01
5.505595646404941590e-01
5.494977752148422212e-01
5.565769032632799096e-01
5.544157760445043159e-01
5.638875491329402578e-01
5.593500811902033520e-01
5.713064862858590054e-01
5.643306577669339186e-01
5.789567675176513495e-01
5.699048651481586347e-01
5.867786636565488489e-01
5.765349453641970268e-01
5.947041275109414826e-01
5.832859792758244843e-01
6.026671834040078224e-01
5.901008246789756218e-01
6.109171062997981183e-01
5.969594489977670948e-01
6.194912733978850117e-01
6.040249135229495137e-01
6.282853279927890222e-01
6.116748859686558237e-01
6.370738271060009117e-01
6.220899272724850215e-01
6.457983259406054888e-01
6.328124088626271293e-01
6.545916237571953733e-01
6.436190489833487627e-01
6.633330394159409060e-01
6.544975570615383376e-01
6.718159431064486542e-01
6.655052363004825278e-01
6.800120223415102583e-01
6.766808677486743084e-01
6.880985827206187455e-01
6.878501817858010403e-01
6.960126575862539688e-01
6.991399331960763686e-01
7.034667699137375774e-01
7.105538995475688679e-01
7.108092360531511611e-01
7.222313878127849529e-01
7.179632956199462068e-01
7.339262046824474028e-01
7.247455448077764206e-01
7.457406746054957569e-01
7.374259204514140853e-01
7.577352990913965858e-01
7.520611311752537498e-01
7.697126014082372736e-01
7.668722377288725855e-01
7.817102584764628048e-01
7.818475625406051677e-01
7.937559679962913339e-01
7.968731613659402191e-01
8.056166113271342466e-01
8.120306689979096548e-01
8.173216312262598926e-01
8.272002461961144304e-01
8.287192082771507318e-01
8.419006590456130645e-01
8.396419438485719366e-01
8.564274443387844826e-01
8.500689900825604273e-01
8.702502963160508864e-01
8.592144062658501058e-01
8.837802442398575709e-01
8.665544693554777522e-01
8.972393853020452781e-01
8.724320719917972866e-01
9.095156592639699333e-01
8.764803822822383461e-01
9.205555608485099794e-01
8.790833293430632134e-01
9.295103142293336118e-01
8.900052755785798908e-01
9.370746974413419750e-01
9.056790553036411229e-01
9.423338982459253943e-01
9.201225187482657830e-01
9.458487727328633854e-01
9.330198880906235281e-01
9.466441077837692841e-01
9.444376604160896749e-01
9.454848631831198613e-01
9.543940431528076251e-01
9.418361531035478462e-01
9.633540958363681073e-01
9.362559787292370483e-01
9.707035545910359664e-01
9.510779357843537341e-01
9.761280502382938540e-01
9.661896029891897664e-01
9.792720411230301236e-01
9.782525233512929796e-01
9.801143456856372671e-01
9.879336738207384894e-01
9.789980274489324952e-01
9.952994882502101959e-01
9.755621112050003596e-01
9.998215611460112839e-01
9.699862058873284232e-01
1.000403110111460325e+00
9.611734480446260109e-01
9.981661167089874720e-01
9.487971677813656912e-01
9.932064453292611672e-01
9.395062429850055130e-01
9.850449483151276775e-01
9.412079779502219301e-01
9.728017132117182664e-01
9.402064618958521081e-01
9.582493113816119568e-01
9.357266797593297714e-01
9.411297695693469079e-01
9.279113632152319324e-01
9.226233280692811567e-01
9.172893917153194243e-01
9.020008480089969360e-01
9.043347217233433932e-01
8.807131890428607779e-01
8.898154187044547969e-01
8.725172798999105694e-01
8.742993907879826887e-01
8.654060071671323406e-01
8.578104915954832821e-01
8.551142113583660720e-01
8.401686585986488653e-01
8.422486156027653159e-01
8.217055096918587376e-01
8.276811882932672004e-01
8.028858679092750750e-01
8.114829763495909898e-01
7.836095144677651669e-01
7.934104478937237248e-01
7.640888379759495086e-01
7.743654642477912908e-01
7.446850964537591322e-01
7.548744383158805249e-01
7.256989484224004583e-01
7.354745693503724757e-01
7.072732712046658765e-01
7.165080230876992307e-01
6.894363041419511173e-01
6.980913737485764381e-01
6.722357225583740492e-01
6.803325618562672261e-01
6.654910635446477096e-01
6.632255439661792762e-01
6.583239138650116562e-01
6.527121921328649101e-01
6.499013462582803324e-01
6.420059929762422790e-01
6.406504376487605068e-01
6.309117005480950890e-01
6.308185093055778125e-01
6.196626346975061539e-01
6.206001126620986907e-01
6.087767539004100836e-01
6.101705031054305284e-01
6.007895294165153111e-01
5.996640184069013113e-01
5.921112427400815337e-01
5.891510020967349881e-01
5.829992893374403851e-01
5.786770991052571089e-01
5.736749922821325898e-01
5.682727964794638265e-01
5.642307174571692396e-01
5.579080379715899429e-01
5.547761398855124426e-01
5.475634629252579266e-01
5.453193601508167232e-01
5.372539559667695030e-01
5.358983092676058435e-01
5.270190861819378236e-01
5.264477364119227731e-01
5.168586529846213029e-01
5.169791963122998268e-01
5.067221357012854366e-01
5.075205671337053026e-01
4.986195228283999969e-01
4.980491591278462526e-01
4.904360618302280317e-01
4.885469265304748232e-01
4.821247774878137382e-01
4.789941351973332484e-01
4.736204564448734389e-01
4.693580893956125766e-01
4.649600858545525073e-01
4.596515448453318831e-01
4.561697001693740261e-01
4.498616745881100498e-01
4.472283092745922284e-01
4.399847258860651311e-01
4.381721247981015810e-01
4.300498948595821713e-01
4.290106454980285311e-01
4.201140683888993643e-01
4.197497524312249761e-01
4.102401259839509318e-01
4.104251994013529137e-01
4.021458491364102716e-01
4.010409042623757636e-01
3.938548532596047314e-01
3.916832764429528102e-01
3.853803830445810541e-01
3.823246913564164462e-01
3.768039387580500721e-01
3.730036360272973028e-01
3.681589085575646680e-01
3.637248847794145590e-01
3.594704093718998905e-01
3.545223114876811521e-01
3.507890326498211975e-01
3.453738717625463028e-01
3.421246341577026673e-01
3.362998844969096179e-01
3.334906819964669200e-01
3.273111481558510505e-01
3.249104174729888217e-01
3.183675575676993552e-01
3.163548445897975681e-01
3.094861811622286463e-01
3.078480724381031930e-01
3.006548724244926807e-01
2.993876382794565250e-01
2.918728061748727121e-01
2.909581661860374813e-01
2.836699437327696027e-01
2.825673579637398292e-01
2.758497212632827211e-01
2.742082942507755305e-01
2.680915361627863036e-01
2.678674146618886254e-01
2.652111477997046718e-01
2.641935039034197796e-01
2.629206414112709722e-01
2.602237938462301781e-01
2.597867828983678740e-01
2.572341437016244514e-01
2.562267394332273240e-01
2.549604761005149212e-01
2.524501282038295602e-01
2.519221406840964628e-01
2.496224782417565402e-01
2.484778580500564271e-01
2.473194008187859505e-01
2.448477066190931084e-01
2.443562506886822472e-01
2.424353112005513122e-01
2.410154577652207641e-01
2.400795861205990145e-01
2.375011554715934503e-01
2.371428151240420334e-01
2.356758487671288815e-01
2.338748240661042699e-01
2.332363337132619119e-01
2.311330231235847743e-01
2.302910206972270946e-01
2.292941667171304598e-01
2.270867799317779490e-01
2.267452767796127588e-01
2.252547673261438566e-01
2.237946298303912784e-01
2.232108256223477860e-01
2.210282718186381834e-01
2.205724437217541634e-01
2.196077562083623147e-01
2.176456558098130989e-01
2.173713604403212929e-01
2.158168035939481144e-01
2.146999832757431059e-01
2.141251305870458532e-01
2.118087140550611591e-01
2.117688684349230688e-01
2.107230408884943895e-01
2.091065572171501297e-01
2.088052857659831452e-01
2.070730958225271978e-01
2.063996647814483332e-01
2.057253977278742652e-01
2.037619613295000021e-01
2.036617159971191859e-01
2.024315037136097117e-01
2.012539517536785783e-01
2.008366204673524280e-01
1.988743635374982943e-01
1.986883228895839903e-01
1.978553882008009523e-01
1.962701692678443244e-01
1.960670506006786107e-01
1.946384912284047641e-01
1.909489890787129107e-01
1.841035698644534757e-01
1.731320602178442747e-01
1.577977732242946129e-01
1.386150238728622031e-01
1.167080037313967117e-01
9.356111529520470815e-02
7.072242410761621356e-02
4.965737928360689640e-02
3.158807408047972776e-02
1.739024408924301837e-02
7.506096665949204931e-03
1.890648354455012198e-03
3.032213814121566893e-05
0.000000000000000000e+00
0.000000000000000000e+00
0.000000000000000000e+00
0.000000000000000000e+00
0.000000000000000000e+00
0.000000000000000000e+00
0.000000000000000000e+00
0.000000000000000000e+00
0.000000000000000000e+00
0.000000000000000000e+00
0.000000000000000000e+00
0.000000000000000000e+00
0.000000000000000000e+00
0.000000000000000000e+00
0.000000000000000000e+00
0.000000000000000000e+00
0.000000000000000000e+00
0.000000000000000000e+00
0.000000000000000000e+00
0.000000000000000000e+00
0.000000000000000000e+00
0.000000000000000000e+00
0.000000000000000000e+00
0.000000000000000000e+00
0.000000000000000000e+00
0.000000000000000000e+00
0.000000000000000000e+00
0.000000000000000000e+00
0.000000000000000000e+00
0.000000000000000000e+00
0.000000000000000000e+00
0.000000000000000000e+00
0.000000000000000000e+00
0.000000000000000000e+00
0.000000000000000000e+00
0.000000000000000000e+00
0.000000000000000000e+00
0.000000000000000000e+00
0.000000000000000000e+00
0.000000000000000000e+00
0.000000000000000000e+00
0.000000000000000000e+00
0.000000000000000000e+00
0.000000000000000000e+00
0.000000000000000000e+00
0.000000000000000000e+00
0.000000000000000000e+00
0.000000000000000000e+00
0.000000000000000000e+00
0.000000000000000000e+00
0.000000000000000000e+00
0.000000000000000000e+00
0.000000000000000000e+00
0.000000000000000000e+00
0.000000000000000000e+00
0.000000000000000000e+00
0.000000000000000000e+00
0.000000000000000000e+00
0.000000000000000000e+00
0.000000000000000000e+00
0.000000000000000000e+00
0.000000000000000000e+00
0.000000000000000000e+00
0.000000000000000000e+00
0.000000000000000000e+00
0.000000000000000000e+00
0.000000000000000000e+00
0.000000000000000000e+00
0.000000000000000000e+00
0.000000000000000000e+00
0.000000000000000000e+00
0.000000000000000000e+00
0.000000000000000000e+00
0.000000000000000000e+00
0.000000000000000000e+00
0.000000000000000000e+00
0.000000000000000000e+00
0.000000000000000000e+00
0.000000000000000000e+00
0.000000000000000000e+00
0.000000000000000000e+00
0.000000000000000000e+00
0.000000000000000000e+00
0.000000000000000000e+00
0.000000000000000000e+00
0.000000000000000000e+00
0.000000000000000000e+00
0.000000000000000000e+00
0.000000000000000000e+00
0.000000000000000000e+00
0.000000000000000000e+00
0.000000000000000000e+00
0.000000000000000000e+00
0.000000000000000000e+00
0.000000000000000000e+00
0.000000000000000000e+00
0.000000000000000000e+00
0.000000000000000000e+00
0.000000000000000000e+00
0.000000000000000000e+00
0.000000000000000000e+00
0.000000000000000000e+00
0.000000000000000000e+00
0.000000000000000000e+00
0.000000000000000000e+00
0.000000000000000000e+00
0.000000000000000000e+00
0.000000000000000000e+00
0.000000000000000000e+00
0.000000000000000000e+00
0.000000000000000000e+00
0.000000000000000000e+00
0.000000000000000000e+00
0.000000000000000000e+00
0.000000000000000000e+00
0.000000000000000000e+00
0.000000000000000000e+00
0.000000000000000000e+00
0.000000000000000000e+00
0.000000000000000000e+00
0.000000000000000000e+00
0.000000000000000000e+00
0.000000000000000000e+00
0.000000000000000000e+00
0.000000000000000000e+00
