# Supplementary material for: Resolved magnetohydrodynamic wave lensing in the solar corona
Source: Nat Commun. 2024 Apr 16;15:3281. doi: 10.1038/s41467-024-46846-z (PMC11021502; doi:10.1038/s41467-024-46846-z)
Supplement: Supplementary file 3 — Source Data [file 41467_2024_46846_MOESM3_ESM.zip › resupply source data/source data/fig9/fig9_description.txt]

these are the souce data of the fig9. 
