# Supplementary material for: Resolved magnetohydrodynamic wave lensing in the solar corona
Source: Nat Commun. 2024 Apr 16;15:3281. doi: 10.1038/s41467-024-46846-z (PMC11021502; doi:10.1038/s41467-024-46846-z)
Supplement: Supplementary file 3 — Source Data [file 41467_2024_46846_MOESM3_ESM.zip › resupply source data/source data/fig2/slice1.txt]

parameter of amplitude along slice1 


    distance                      amplitude                  error

1.531468048095703125e+02    9.490909576416015625e+00    2.050576448440551758e+00
1.836094055175781250e+02    7.663636684417724609e+00    2.301159143447875977e+00
2.140720062255859375e+02    1.498636245727539062e+01    2.413431406021118164e+00
2.445346069335937500e+02    2.714091110229492188e+01    2.406916618347167969e+00
2.749971923828125000e+02    2.425000000000000000e+01    2.454465866088867188e+00
3.054598083496093750e+02    1.057727432250976562e+01    2.235267400741577148e+00
3.359223937988281250e+02    8.404545783996582031e+00    2.260665893554687500e+00
3.663850097656250000e+02    1.326818275451660156e+01    2.423892498016357422e+00
3.968475952148437500e+02    5.454546928405761719e+00    2.207748651504516602e+00
4.273102111816406250e+02    9.518180847167968750e+00    2.190854310989379883e+00
