# Supplementary material for: Resolved magnetohydrodynamic wave lensing in the solar corona
Source: Nat Commun. 2024 Apr 16;15:3281. doi: 10.1038/s41467-024-46846-z (PMC11021502; doi:10.1038/s41467-024-46846-z)
Supplement: Supplementary file 3 — Source Data [file 41467_2024_46846_MOESM3_ESM.zip › resupply source data/source data/fig2/slice3.txt]

parameter of amplitude along slice3


    distance                      amplitude                  error


1.574985961914062500e+02    1.099090862274169922e+01    2.050576448440551758e+00
1.883963775634765625e+02    1.434999942779541016e+01    2.301159143447875977e+00
2.192941589355468750e+02    1.847727012634277344e+01    2.413431406021118164e+00
2.501919403076171875e+02    2.158636665344238281e+01    2.406916618347167969e+00
2.810897216796875000e+02    1.955909156799316406e+01    2.454465866088867188e+00
3.119875183105468750e+02    1.059545326232910156e+01    2.235267400741577148e+00
3.428852844238281250e+02    8.522724151611328125e+00    2.260665893554687500e+00
3.737830810546875000e+02    3.954545497894287109e+00    2.423892498016357422e+00
4.046808471679687500e+02    6.004544258117675781e+00    2.207748651504516602e+00
4.355786132812500000e+02    4.772727489471435547e+00    2.190854310989379883e+00
